# Supplementary material for: A Quantitative Genomic Approach for Analysis of Fitness and Stress Related Traits in a Drosophila melanogaster Model Population
Source: Int J Genomics. 2016 Apr 19;2016:2157494. doi: 10.1155/2016/2157494 (PMC4853962; doi:10.1155/2016/2157494)
Supplement: Supplementary file 1 — The supplementary material contain information of which DGRP lines assessed, additional experimental design informations (Table S1), and the phenotypic line means for the traits assayed (Table S2). The supplementary information also contains the likelihood ratio test for the fixed effects (Table S3), overview of GOs with a p<0.005 (Table S4) and GOs with a p<0.05 that are common across traits (Table S5). Lastly, the exact figures for Figure 2 are given in Table S6, that is, the associated GOs and the proportion of variance explained per gene adjusted for the number of SNPs within the gene. [file 2157494.f1.zip]

Archive with 2 entries (2 files):
- mat.2157494.v2.pdf
- Table S6.xlsx
