# Supplementary material for: A Quantitative Genomic Approach for Analysis of Fitness and Stress Related Traits in a Drosophila melanogaster Model Population
Source: Int J Genomics. 2016 Apr 19;2016:2157494. doi: 10.1155/2016/2157494 (PMC4853962; doi:10.1155/2016/2157494)
Supplement: Supplementary file 1 — The supplementary material contain information of which DGRP lines assessed, additional experimental design informations (Table S1), and the phenotypic line means for the traits assayed (Table S2). The supplementary information also contains the likelihood ratio test for the fixed effects (Table S3), overview of GOs with a p<0.005 (Table S4) and GOs with a p<0.05 that are common across traits (Table S5). Lastly, the exact figures for Figure 2 are given in Table S6, that is, the associated GOs and the proportion of variance explained per gene adjusted for the number of SNPs within the gene. [file 2157494.f1.zip › Table S6.xlsx]

## Sheet: Metabolic Rate
GO:0001738				GO:0006891				GO:0008104				GO:0008105				GO:008356				GO:0010951				GO:0035006				GO:0042067				GO:0045746				GO:0016791				GO:0030246				GO:0005768				GO:0005887
Gene	Hf per SNP	Relative Hf per SNP		Gene	Hf per SNP	Relative Hf per SNP		Gene	Hf per SNP	Relative Hf per SNP		Gene	Hf per SNP	Relative Hf per SNP		Gene	Hf per SNP	Relative Hf per SNP		Gene	Hf per SNP	Relative Hf per SNP		Gene	Hf per SNP	Relative Hf per SNP		Gene	Hf per SNP	Relative Hf per SNP		Gene	Hf per SNP	Relative Hf per SNP		Gene	Hf per SNP	Relative Hf per SNP		Gene	Hf per SNP	Relative Hf per SNP		Gene	Hf per SNP	Relative Hf per SNP		Gene	Hf per SNP
FBgn0001085	0.000253846	0.60207		FBgn0261787	0.00277697	0.272595		FBgn0001085	8.01565e-05	0.273409		FBgn0001085	0.000327177	0.656196		FBgn0001085	0.000110296	0.357388		FBgn0028984	0.000724263	0.117556		FBgn0260632	0.00187419	0.448428		FBgn0001085	7.49825e-05	0.364416		FBgn0001085	9.81086e-05	0.359348		FBgn0016078	0.00152448	0.366328		FBgn0029167	9.14708e-05	0.146293		FBgn0001085	0.000261511	0.495027		FBgn0001085	5.85599e-06
FBgn0003090	3.81857e-05	0.0905686		FBgn0028538	0.00158428	0.155517		FBgn0043854	2.63889e-05	0.0900112		FBgn0263289	4.77523e-05	0.0957736		FBgn0002643	5.54596e-05	0.179704		FBgn0033574	0.000646758	0.104976		FBgn0045495	0.00142175	0.340174		FBgn0264493	1.6956e-05	0.0824064		FBgn0003557	3.17756e-05	0.116386		FBgn0036844	0.000762363	0.183193		FBgn0260660	7.3752e-05	0.117954		FBgn0000490	5.55871e-05	0.105224		FBgn0028645	2.97161e-06
FBgn0263289	3.70495e-05	0.0878738		FBgn0024689	0.000979452	0.0961457		FBgn0001234	2.60619e-05	0.0888956		FBgn0011674	3.65907e-05	0.0733874		FBgn0010300	3.90383e-05	0.126494		FBgn0053121	0.000643045	0.104374		FBgn0014020	0.000424494	0.101567		FBgn0001075	1.18465e-05	0.0575743		FBgn0259176	2.91883e-05	0.10691		FBgn0036556	0.000514748	0.123692		FBgn0031879	5.99874e-05	0.0959403		FBgn0000463	2.47832e-05	0.0469134		FBgn0028644	2.48625e-06
FBgn0024836	3.01489e-05	0.071507		FBgn0250791	0.000853326	0.0837648		FBgn0026239	1.68967e-05	0.0576336		FBgn0020278	3.00318e-05	0.0602327		FBgn0002973	1.45707e-05	0.047213		FBgn0028987	0.000625608	0.101544		FBgn0000229	0.000105204	0.0251717		FBgn0003090	1.12795e-05	0.0548186		FBgn0031879	1.79984e-05	0.0659238		FBgn0259985	0.000489855	0.117711		FBgn0035199	3.98428e-05	0.0637222		FBgn0036448	2.46536e-05	0.046668		FBgn0028370	2.40212e-06
FBgn0261854	1.97931e-05	0.046945		FBgn0026634	0.000772654	0.0758459		FBgn0035533	1.47199e-05	0.0502087		FBgn0021776	1.58532e-05	0.0317957		FBgn0011674	1.23352e-05	0.0399694		FBgn0028983	0.000564636	0.0916469		FBgn0015946	0.000105027	0.0251292		FBgn0263289	1.09439e-05	0.0531875		FBgn0003090	1.47583e-05	0.0540563		FBgn0033322	0.000476784	0.11457		FBgn0261258	3.74897e-05	0.0599587		FBgn0029082	2.33337e-05	0.0441697		FBgn0022800	2.21925e-06
FBgn0259685	1.20446e-05	0.0285674		FBgn0033401	0.000745062	0.0731374		FBgn0003090	1.20578e-05	0.0411286		FBgn0015396	9.17282e-06	0.0183973		FBgn0001122	1.13313e-05	0.0367165		FBgn0037772	0.000374418	0.0607724		FBgn0033483	0.000101433	0.0242695		FBgn0000497	1.07764e-05	0.0523737		FBgn0002973	1.29607e-05	0.047472		FBgn0032032	0.000158075	0.0379849		FBgn0031571	2.28851e-05	0.036601		FBgn0034708	2.08152e-05	0.0394023		FBgn0039294	1.57446e-06
FBgn0037364	1.02255e-05	0.0242528		FBgn0264560	0.000732206	0.0718753		FBgn0002973	1.05891e-05	0.0361189		FBgn0086711	8.38303e-06	0.0168133		FBgn0000463	1.04527e-05	0.0338694		FBgn0032178	0.000335057	0.0543836		FBgn0037515	7.80616e-05	0.0186774		FBgn0034408	9.76342e-06	0.0474504		FBgn0024836	1.16522e-05	0.0426793		FBgn0052487	0.000107621	0.025861		FBgn0026616	1.90329e-05	0.03044		FBgn0002932	1.77678e-05	0.0336337		FBgn0039396	1.56986e-06
FBgn0024510	9.38367e-06	0.0222561		FBgn0038303	0.000669152	0.0656858		FBgn0011674	8.96451e-06	0.0305774		FBgn0003391	8.13552e-06	0.0163169		FBgn0264307	7.56825e-06	0.0245231		FBgn0031973	0.000312399	0.050706		FBgn0028990	6.93075e-05	0.0165829		FBgn0010453	9.50157e-06	0.0461778		FBgn0031434	6.07497e-06	0.0222512		FBgn0036760	5.21339e-05	0.0125276		FBgn0052226	1.89074e-05	0.0302393		FBgn0035622	1.47696e-05	0.0279581		FBgn0085410	1.48809e-06
FBgn0003391	6.31209e-06	0.014971		FBgn0260859	0.000516713	0.050722		FBgn0014141	8.70539e-06	0.0296936		FBgn0040080	5.17422e-06	0.0103776		FBgn0002932	7.49385e-06	0.024282		FBgn0038299	0.000250484	0.0406565						FBgn0024836	8.90556e-06	0.0432812		FBgn0023388	5.65803e-06	0.020724		FBgn0034713	2.51317e-05	0.00603907		FBgn0028540	1.83117e-05	0.0292866		FBgn0031450	1.29461e-05	0.0245064		FBgn0038498	1.44474e-06
FBgn0002121	3.70927e-06	0.00879763		FBgn0044871	0.000308247	0.0302584		FBgn0003861	8.38037e-06	0.0285849		FBgn0002121	4.7808e-06	0.00958854		FBgn0004595	5.78748e-06	0.0187529		FBgn0083141	0.000244648	0.0397092						FBgn0000463	7.10604e-06	0.0345355		FBgn0260749	4.91314e-06	0.0179957		FBgn0052488	2.39011e-05	0.00574336		FBgn0031289	1.65807e-05	0.0265182		FBgn0028541	1.09548e-05	0.020737		FBgn0004449	1.42998e-06
FBgn0015838	9.23448e-07	0.00219023		FBgn0022268	0.000173329	0.0170144		FBgn0027356	6.44228e-06	0.0219743		FBgn0000147	4.63832e-06	0.00930277		FBgn0015772	5.48788e-06	0.0177822		FBgn0039795	0.000217931	0.0353727						FBgn0029082	6.69045e-06	0.0325157		FBgn0259685	4.65512e-06	0.0170506		FBgn0036759	1.62076e-05	0.00389462		FBgn0040102	1.51433e-05	0.0242193		FBgn0035715	9.93489e-06	0.0188063		FBgn0262018	1.31371e-06
				FBgn0260856	7.57754e-05	0.00743832		FBgn0261014	5.78221e-06	0.0197228		FBgn0024555	9.06296e-07	0.0018177		FBgn0261385	4.59295e-06	0.0148823		FBgn0002930	0.000213659	0.0346794						FBgn0041342	6.68193e-06	0.0324743		FBgn0004197	4.61229e-06	0.0168937		FBgn0035426	1.02202e-05	0.00245589		FBgn0040106	1.38489e-05	0.0221491		FBgn0001202	9.74411e-06	0.0184451		FBgn0037408	1.16738e-06
								FBgn0002932	5.44608e-06	0.0185763						FBgn0013765	4.28941e-06	0.0138988		FBgn0036970	0.00021149	0.0343273						FBgn0262029	6.65095e-06	0.0323238		FBgn0039025	4.34683e-06	0.0159214						FBgn0035236	1.1767e-05	0.0188195		FBgn0031985	8.45818e-06	0.0160109		FBgn0050361	1.13909e-06
								FBgn0023388	4.62271e-06	0.0157678						FBgn0024273	3.67359e-06	0.0119034		FBgn0033113	0.000174351	0.0282992						FBgn0086898	2.95441e-06	0.0143585		FBgn0032499	4.32303e-06	0.0158342						FBgn0032066	1.15512e-05	0.0184743		FBgn0004644	7.11321e-06	0.013465		FBgn0024944	1.11746e-06
								FBgn0004595	4.20599e-06	0.0143464						FBgn0260991	3.50538e-06	0.0113583		FBgn0024293	0.000145349	0.0235918						FBgn0011726	2.04812e-06	0.0099539		FBgn0011591	3.95634e-06	0.0144911						FBgn0032848	9.24417e-06	0.0147846		FBgn0003444	5.04397e-06	0.00954799		FBgn0038247	1.11558e-06
								FBgn0040294	4.18785e-06	0.0142845						FBgn0001104	3.20864e-06	0.0103968		FBgn0033112	7.71509e-05	0.0125225						FBgn0031903	2.04175e-06	0.00992295		FBgn0031872	3.8563e-06	0.0141247						FBgn0262357	8.81271e-06	0.0140945		FBgn0261241	4.31058e-06	0.00815973		FBgn0038140	1.0911e-06
								FBgn0259685	3.80332e-06	0.0129729						FBgn0003391	2.7426e-06	0.00888674		FBgn0028990	7.41495e-05	0.0120353						FBgn0004569	1.51385e-06	0.00735735		FBgn0086253	2.5022e-06	0.00916496						FBgn0033482	8.00149e-06	0.0127971		FBgn0028741	3.70354e-06	0.00701062		FBgn0036934	1.03937e-06
								FBgn0250842	3.76333e-06	0.0128365						FBgn0040080	1.7443e-06	0.005652		FBgn0028988	7.2923e-05	0.0118363						FBgn0003267	1.05008e-06	0.00510342		FBgn0259174	2.30665e-06	0.00844872						FBgn0040099	6.9902e-06	0.0111797		FBgn0011672	2.47646e-06	0.00468782		FBgn0037963	1.02756e-06
								FBgn0003209	3.50643e-06	0.0119602						FBgn0260440	1.41224e-06	0.00457604		FBgn0033115	6.89235e-05	0.0111871						FBgn0010333	1.02868e-06	0.00499941		FBgn0003444	1.8923e-06	0.00693104						FBgn0054033	6.80427e-06	0.0108823		FBgn0086346	2.47331e-06	0.00468186		FBgn0013984	9.50932e-07
								FBgn0003520	3.21852e-06	0.0109782						FBgn0264855	1.30858e-06	0.00424014		FBgn0044011	5.72693e-05	0.00929548						FBgn0000658	8.72223e-07	0.00423902		FBgn0002121	1.43359e-06	0.0052509						FBgn0032067	6.78404e-06	0.01085		FBgn0015790	2.35601e-06	0.00445982		FBgn0263219	9.29131e-07
								FBgn0002938	2.87278e-06	0.00979888						FBgn0011020	1.13214e-06	0.00366844		FBgn0265137	5.29011e-05	0.00858647						FBgn0004636	7.91876e-07	0.00384853		FBgn0024833	1.2773e-06	0.00467844						FBgn0035031	6.35155e-06	0.0101583		FBgn0261064	2.19553e-06	0.00415604		FBgn0001075	9.25232e-07
								FBgn0015754	2.77456e-06	0.00946387						FBgn0004837	1.05907e-06	0.00343165		FBgn0036969	2.70024e-05	0.00438281						FBgn0002413	7.59957e-07	0.0036934		FBgn0260440	1.2562e-06	0.00460115						FBgn0032372	6.27478e-06	0.0100355		FBgn0031882	2.11658e-06	0.00400658		FBgn0262473	9.14215e-07
								FBgn0260991	2.5475e-06	0.00868938						FBgn0261004	1.26938e-07	0.000411313		FBgn0015586	2.66505e-05	0.00432568						FBgn0039532	3.42036e-07	0.0016623		FBgn0033901	8.62495e-07	0.00315911						FBgn0031629	6.15711e-06	0.00984731		FBgn0033692	1.22704e-06	0.00232274		FBgn0033159	9.10066e-07
								FBgn0041161	2.29861e-06	0.00784044										FBgn0028986	1.9921e-05	0.00323341						FBgn0015838	2.72773e-07	0.00132568		FBgn0261983	7.78568e-07	0.00285171						FBgn0027611	6.00897e-06	0.00961038						FBgn0004168	8.97731e-07
								FBgn0003254	2.05044e-06	0.00699394																						FBgn0027788	4.47877e-07	0.00164047						FBgn0039580	5.74769e-06	0.00919251						FBgn0051146	8.91546e-07
								FBgn0002736	1.81532e-06	0.00619195																						FBgn0039402	4.12756e-07	0.00151183						FBgn0031910	5.21331e-06	0.00833786						FBgn0052843	8.77032e-07
								FBgn0027932	1.80658e-06	0.00616214																						FBgn0086656	2.90443e-07	0.00106382						FBgn0032253	5.08878e-06	0.00813868						FBgn0083963	8.53928e-07
								FBgn0263601	1.67475e-06	0.00571249																						FBgn0035060	2.48568e-07	0.000910445						FBgn0033050	5.02586e-06	0.00803806						FBgn0000497	8.42153e-07
								FBgn0032105	1.6383e-06	0.00558816																						FBgn0040206	2.05541e-07	0.000752847						FBgn0259230	4.92851e-06	0.00788236						FBgn0004842	8.39131e-07
								FBgn0264785	1.60552e-06	0.00547634																						FBgn0001169	1.54091e-07	0.000564397						FBgn0034365	4.62618e-06	0.00739883						FBgn0015609	7.05188e-07
								FBgn0001263	1.48622e-06	0.0050694																						FBgn0029094	1.11306e-07	0.000407687						FBgn0034066	4.55949e-06	0.00729218						FBgn0036789	7.01106e-07
								FBgn0013997	1.3585e-06	0.00463378																														FBgn0038017	4.49056e-06	0.00718194						FBgn0024836	6.95446e-07
								FBgn0026369	1.33222e-06	0.00454411																														FBgn0015229	4.378e-06	0.00700192						FBgn0031866	6.86477e-07
								FBgn0016919	1.29435e-06	0.00441496																														FBgn0264341	4.24363e-06	0.006787						FBgn0051358	6.63678e-07
								FBgn0002121	1.17127e-06	0.00399514																														FBgn0038419	4.13165e-06	0.00660791						FBgn0038653	6.60772e-07
								FBgn0011202	1.01199e-06	0.00345183																														FBgn0040092	3.83704e-06	0.00613674						FBgn0000180	6.15095e-07
								FBgn0016034	1.01179e-06	0.00345115																														FBgn0011740	3.52403e-06	0.00563612						FBgn0003861	6.1239e-07
								FBgn0264855	9.50997e-07	0.0032438																														FBgn0034318	3.4341e-06	0.00549229						FBgn0004573	5.97137e-07
								FBgn0040092	9.43331e-07	0.00321765																														FBgn0033313	3.25795e-06	0.00521056						FBgn0038063	5.8394e-07
								FBgn0003124	8.77802e-07	0.00299413																														FBgn0031213	2.8139e-06	0.00450039						FBgn0035331	5.76885e-07
								FBgn0039597	8.11373e-07	0.00276755																														FBgn0034511	2.6682e-06	0.00426735						FBgn0260458	5.56119e-07
								FBgn0003459	4.41758e-07	0.00150681																														FBgn0262720	2.66168e-06	0.00425693						FBgn0038874	5.45117e-07
								FBgn0026620	3.88273e-07	0.00132438																														FBgn0034317	2.64913e-06	0.00423685						FBgn0005614	5.40011e-07
								FBgn0011640	3.46855e-07	0.0011831																														FBgn0033067	2.39903e-06	0.00383686						FBgn0083975	5.12169e-07
								FBgn0040079	3.00131e-07	0.00102373																														FBgn0040097	2.25443e-06	0.0036056						FBgn0038139	5.09684e-07
								FBgn0011225	2.17737e-07	0.000742687																														FBgn0040096	1.96594e-06	0.0031442						FBgn0033932	5.04613e-07
								FBgn0014011	1.56553e-07	0.000533995																														FBgn0031918	1.80736e-06	0.00289058						FBgn0035290	5.04277e-07
								FBgn0040093	8.87491e-08	0.000302718																														FBgn0031373	1.79806e-06	0.0028757						FBgn0260446	4.96976e-07
																																								FBgn0033301	1.71584e-06	0.00274421						FBgn0003731	4.88487e-07
																																								FBgn0040104	1.68172e-06	0.00268965						FBgn0011582	4.72381e-07
																																								FBgn0032068	1.63268e-06	0.00261121						FBgn0263116	4.36441e-07
																																								FBgn0040107	1.55181e-06	0.00248186						FBgn0000036	4.32877e-07
																																								FBgn0035679	1.31223e-06	0.0020987						FBgn0020377	4.25966e-07
																																								FBgn0015583	1.05802e-06	0.00169213						FBgn0000037	4.13025e-07
																																								FBgn0040503	1.02647e-06	0.00164168						FBgn0036278	4.11248e-07
																																								FBgn0038315	1.00779e-06	0.0016118						FBgn0004635	3.91578e-07
																																								FBgn0032069	9.53169e-07	0.00152444						FBgn0004514	3.88215e-07
																																								FBgn0031273	8.69733e-07	0.001391						FBgn0000182	3.73992e-07
																																								FBgn0052445	6.20919e-07	0.00099306						FBgn0035385	3.73338e-07
																																								FBgn0040098	5.84702e-07	0.000935137						FBgn0036790	3.66634e-07
																																								FBgn0032770	4.97111e-07	0.000795049						FBgn0004512	3.60616e-07
																																								FBgn0040093	3.61037e-07	0.00057742						FBgn0010414	3.33817e-07
																																								FBgn0016675	3.39878e-07	0.00054358						FBgn0038542	3.32667e-07
																																								FBgn0043783	2.58503e-07	0.000413433						FBgn0005631	3.24288e-07
																																								FBgn0037240	1.1835e-07	0.000189282						FBgn0035538	3.10358e-07
																																								FBgn0039639	1.11382e-07	0.000178137						FBgn0034136	3.0205e-07
																																								FBgn0040502	5.21028e-08	8.33301e-05						FBgn0039862	2.99373e-07
																																																FBgn0261053	2.97854e-07
																																																FBgn0038541	2.94815e-07
																																																FBgn0004513	2.93633e-07
																																																FBgn0264002	2.91799e-07
																																																FBgn0004622	2.86411e-07
																																																FBgn0037906	2.83905e-07
																																																FBgn0261046	2.80523e-07
																																																FBgn0004197	2.75422e-07
																																																FBgn0250910	2.69798e-07
																																																FBgn0025936	2.62265e-07
																																																FBgn0039595	2.60719e-07
																																																FBgn0003255	2.53443e-07
																																																FBgn0003295	2.53375e-07
																																																FBgn0035976	2.50567e-07
																																																FBgn0011829	2.40187e-07
																																																FBgn0000038	2.39183e-07
																																																FBgn0038880	2.3917e-07
																																																FBgn0031970	2.3775e-07
																																																FBgn0015400	2.30343e-07
																																																FBgn0039709	2.08773e-07
																																																FBgn0014033	2.06802e-07
																																																FBgn0027562	2.02531e-07
																																																FBgn0038439	2.02182e-07
																																																FBgn0027575	2.01259e-07
																																																FBgn0260466	1.98887e-07
																																																FBgn0019985	1.96201e-07
																																																FBgn0033744	1.86252e-07
																																																FBgn0038980	1.81915e-07
																																																FBgn0035975	1.75788e-07
																																																FBgn0003710	1.75248e-07
																																																FBgn0002306	1.7193e-07
																																																FBgn0001987	1.7033e-07
																																																FBgn0000241	1.66831e-07
																																																FBgn0003892	1.59789e-07
																																																FBgn0035977	1.56356e-07
																																																FBgn0004118	1.55587e-07
																																																FBgn0031969	1.51533e-07
																																																FBgn0003391	1.45595e-07
																																																FBgn0010350	1.45298e-07
																																																FBgn0025697	1.41449e-07
																																																FBgn0039928	1.39295e-07
																																																FBgn0035091	1.30933e-07
																																																FBgn0037411	1.2561e-07
																																																FBgn0019947	1.21287e-07
																																																FBgn0037419	1.13763e-07
																																																FBgn0003444	1.1291e-07
																																																FBgn0036715	1.10945e-07
																																																FBgn0016650	1.10861e-07
																																																FBgn0037418	1.08019e-07
																																																FBgn0040324	1.04321e-07
																																																FBgn0038453	9.92097e-08
																																																FBgn0013997	9.91676e-08
																																																FBgn0003515	9.91379e-08
																																																FBgn0032359	9.5086e-08
																																																FBgn0038201	9.35192e-08
																																																FBgn0031458	8.79255e-08
																																																FBgn0037427	7.68892e-08
																																																FBgn0000206	7.1865e-08
																																																FBgn0037410	7.0629e-08
																																																FBgn0037417	7.04027e-08
																																																FBgn0050106	6.55718e-08
																																																FBgn0000039	6.4601e-08
																																																FBgn0015399	6.3594e-08
																																																FBgn0004841	6.15186e-08
																																																FBgn0051741	6.06167e-08
																																																FBgn0037412	5.71938e-08
																																																FBgn0011672	5.54543e-08
																																																FBgn0039771	5.50856e-08
																																																FBgn0010435	5.50306e-08
																																																FBgn0025595	5.39429e-08
																																																FBgn0043575	5.31379e-08
																																																FBgn0051561	5.31098e-08
																																																FBgn0038133	5.29199e-08
																																																FBgn0000339	5.22424e-08
																																																FBgn0037424	4.99623e-08
																																																FBgn0043578	4.76989e-08
																																																FBgn0037429	4.1589e-08
																																																FBgn0002936	3.95607e-08
																																																FBgn0027527	3.93293e-08
																																																FBgn0032484	3.81851e-08
																																																FBgn0031547	3.71884e-08
																																																FBgn0037414	3.29483e-08
																																																FBgn0003317	3.28933e-08
																																																FBgn0261574	2.48665e-08
																																																FBgn0043577	2.47303e-08
																																																FBgn0260004	1.95534e-08
																																																FBgn0035806	1.66514e-08
																																																FBgn0015924	1.4065e-08
																																																FBgn0002022	9.37206e-09
																																																FBgn0037416	8.26986e-09
																																																FBgn0037406	7.49587e-09
																																																FBgn0037100	4.36002e-09
																																																FBgn0037422	3.73229e-09
																																																FBgn0037413	3.7221e-09
																																																FBgn0002939	2.62941e-09
																																																FBgn0037430	2.24236e-09
[truncated: 4 more columns]

## Sheet: Heat Resistance
			GO:0008345				GO:0000149				GO:0016614				GO:0030170
			Gene	Hf per SNP	Relative Hf per SNP		Gene	Hf per SNP	Relative Hf per SNP		Gene	Hf per SNP	Relative Hf per SNP		Gene	Hf per SNP	Relative Hf per SNP
			FBgn0010575	7.74928e-05	0.199601		FBgn0011288	0.000796196	0.439647		FBgn0033679	0.00188933	0.709389		FBgn0036381	0.00129436	0.487862
			FBgn0026439	7.20136e-05	0.185488		FBgn0004242	0.000382003	0.210936		FBgn0038610	0.000315725	0.118546		FBgn0022774	0.000130518	0.0491942
			FBgn0264002	5.65331e-05	0.145614		FBgn0013342	0.000144827	0.0799712		FBgn0036380	0.000307905	0.11561		FBgn0004516	0.000108437	0.0408715
			FBgn0262593	4.98023e-05	0.128277		FBgn0250791	0.000129253	0.0713715		FBgn0051235	3.94575e-05	0.0148152		FBgn0000075	0.000107477	0.0405095
			FBgn0004242	4.32141e-05	0.111308		FBgn0264978	0.000107606	0.0594186		FBgn0031972	3.56164e-05	0.0133729		FBgn0001124	0.000106966	0.0403169
			FBgn0034155	1.26452e-05	0.0325705		FBgn0034913	0.000105543	0.0582794		FBgn0037354	2.57411e-05	0.00966505		FBgn0001125	0.000103465	0.0389974
			FBgn0010109	1.12919e-05	0.0290849		FBgn0036341	4.61169e-05	0.025465		FBgn0035588	2.13286e-05	0.00800829		FBgn0036208	9.1565e-05	0.0345121
			FBgn0027594	1.06707e-05	0.0274849		FBgn0004574	3.50457e-05	0.0193517		FBgn0038350	1.18514e-05	0.00444986		FBgn0005619	8.39084e-05	0.0316262
			FBgn0000721	1.06337e-05	0.0273896		FBgn0039212	1.85129e-05	0.0102225		FBgn0036698	6.09567e-06	0.00228875		FBgn0037955	7.98953e-05	0.0301136
			FBgn0004516	1.04588e-05	0.0269389		FBgn0011708	1.56543e-05	0.00864404		FBgn0038349	6.00225e-06	0.00225367		FBgn0010591	7.75216e-05	0.029219
			FBgn0020258	7.97584e-06	0.0205436		FBgn0261049	8.0402e-06	0.00443967		FBgn0038347	1.97941e-06	0.000743212		FBgn0000566	5.64522e-05	0.0212776
			FBgn0035385	6.76117e-06	0.017415		FBgn0035540	7.00739e-06	0.00386937		FBgn0038348	1.35393e-06	0.000508363		FBgn0000153	5.49347e-05	0.0207056
			FBgn0028734	6.20267e-06	0.0159764		FBgn0013343	6.81036e-06	0.00376058		FBgn0031775	9.34141e-07	0.000350743		FBgn0002524	4.9836e-05	0.0187839
			FBgn0000715	4.72436e-06	0.0121687		FBgn0028400	6.41121e-06	0.00354017						FBgn0039094	4.65673e-05	0.0175519
			FBgn0001308	3.45159e-06	0.00889036		FBgn0086377	1.96121e-06	0.00108295						FBgn0039751	4.63644e-05	0.0174754
			FBgn0025790	1.81761e-06	0.00468167										FBgn0004507	3.86629e-05	0.0145726
			FBgn0000054	1.0437e-06	0.0026883										FBgn0000422	3.52862e-05	0.0132998
			FBgn0027109	9.74427e-07	0.00250986										FBgn0050446	2.77417e-05	0.0104562
			FBgn0029161	5.31466e-07	0.00136891										FBgn0014427	2.65343e-05	0.0100011
															FBgn0259977	2.59631e-05	0.00978587
															FBgn0036117	2.35748e-05	0.00888568
															FBgn0033451	1.26466e-05	0.00476667
															FBgn0086532	1.14249e-05	0.00430621
															FBgn0037801	5.37287e-06	0.00202511
															FBgn0037186	2.41454e-06	0.000910074
															FBgn0020764	1.54488e-06	0.000582287
															FBgn0036927	1.43952e-06	0.000542575
															FBgn0037347	1.21676e-06	0.000458614
															FBgn0036975	1.03632e-06	0.000390602

## Sheet: Hsp70 Expsression
GO:0001737				GO:0007306				GO:0032259				GO:0004004				GO:0004601				GO:0008168				GO:0005681				GO:0005686				GO:0042600
Gene	Hf per SNP	Relative Hf per SNP		Gene	Hf per SNP	Relative Hf per SNP		Gene	Hf per SNP	Relative Hf per SNP		Gene	Hf per SNP	Relative Hf per SNP		Gene	Hf per SNP	Relative Hf per SNP		Gene	Hf per SNP	Relative Hf per SNP		Gene	Hf per SNP	Relative Hf per SNP		Gene	Hf per SNP	Relative Hf per SNP		Gene	Hf per SNP	Relative Hf per SNP
FBgn0001085	9.38173e-05	0.294781		FBgn0004577	0.00438633	0.866399		FBgn0263144	0.00508193	0.712043		FBgn0051755	0.000819761	0.215457		FBgn0004577	0.00109643	0.573738		FBgn0263144	0.00245408	0.467469		FBgn0031266	0.00123765	0.209836		FBgn0031266	0.00462517	0.485111		FBgn0004577	0.00366621	0.816345
FBgn0260941	6.94512e-05	0.218221		FBgn0051661	0.000268808	0.0530957		FBgn0026309	0.00132814	0.18609		FBgn0003483	0.00038187	0.100367		FBgn0038465	0.000387923	0.202991		FBgn0026309	0.000640067	0.121924		FBgn0038464	0.000682377	0.115692		FBgn0038464	0.00257352	0.269924		FBgn0051661	0.000224486	0.0499858
FBgn0000497	2.9202e-05	0.0917549		FBgn0002926	0.000129242	0.0255283		FBgn0028507	0.000272733	0.0382134		FBgn0032690	0.000300382	0.078949		FBgn0011828	0.000109091	0.057085		FBgn0032873	0.000462306	0.0880631		FBgn0025571	0.000668777	0.113387		FBgn0035162	0.00131312	0.137726		FBgn0038469	0.000147727	0.0328941
FBgn0031903	2.51642e-05	0.0790681		FBgn0015295	6.63087e-05	0.0130975		FBgn0033994	0.000250554	0.0351058		FBgn0038889	0.000264352	0.0694792		FBgn0032685	8.90485e-05	0.046597		FBgn0003062	0.000327506	0.0623855		FBgn0032690	0.00040052	0.0679054		FBgn0033210	0.00046785	0.0490704		FBgn0032311	9.64028e-05	0.0214658
FBgn0263289	1.79644e-05	0.0564456		FBgn0032126	6.15015e-05	0.0121479		FBgn0031777	0.000146506	0.0205273		FBgn0086130	0.000234951	0.061752		FBgn0038469	4.41341e-05	0.0230944		FBgn0037822	0.00020433	0.0389222		FBgn0261933	0.000339156	0.0575015		FBgn0036314	0.000142626	0.0149593		FBgn0034709	8.53646e-05	0.0190079
FBgn0003090	1.7583e-05	0.055247		FBgn0000307	4.86231e-05	0.00960417		FBgn0036856	4.2326e-05	0.00593041		FBgn0263599	0.000225414	0.0592454		FBgn0035438	4.38537e-05	0.0229476		FBgn0000053	0.000189278	0.036055		FBgn0024285	0.000320423	0.0543255		FBgn0031493	0.000141744	0.0148668		FBgn0032126	5.15253e-05	0.011473
FBgn0010453	1.74475e-05	0.0548215		FBgn0051926	4.23281e-05	0.00836078		FBgn0031454	1.34524e-05	0.00188486		FBgn0034496	0.000219329	0.0576459		FBgn0031464	2.71446e-05	0.0142041		FBgn0031485	0.000163371	0.03112		FBgn0263599	0.00030207	0.0512139		FBgn0031287	9.12641e-05	0.00957224		FBgn0051926	3.5499e-05	0.00790448
FBgn0001075	1.60675e-05	0.0504853		FBgn0039227	3.1995e-05	0.00631975		FBgn0035323	1.4676e-06	0.00020563		FBgn0036104	0.000209014	0.0549348		FBgn0031479	2.59292e-05	0.0135681		FBgn0028507	0.00013083	0.0249214		FBgn0036850	0.000189517	0.0321313		FBgn0034834	6.22381e-05	0.00652785		FBgn0086265	2.85581e-05	0.00635895
FBgn0001122	8.28051e-06	0.026018		FBgn0000358	1.40724e-05	0.00277962						FBgn0262526	0.000205901	0.0541168		FBgn0038519	2.55974e-05	0.0133945		FBgn0033994	0.000121328	0.0231114		FBgn0036733	0.000148944	0.0252525		FBgn0014366	5.44846e-05	0.00571462		FBgn0038011	2.67633e-05	0.00595933
FBgn0001084	7.26516e-06	0.0228277		FBgn0000357	9.24203e-06	0.00182551						FBgn0011802	0.000183187	0.0481469		FBgn0038511	1.60473e-05	0.00839717		FBgn0033891	0.000114538	0.021818		FBgn0039558	0.000139136	0.0235896		FBgn0017457	2.97335e-05	0.0031186		FBgn0051928	2.44932e-05	0.00545384
FBgn0002413	4.93333e-06	0.0155009		FBgn0000356	2.76309e-06	0.000545772						FBgn0263231	0.000160156	0.0420937		FBgn0259233	1.56856e-05	0.00820791		FBgn0032168	9.42201e-05	0.0179477		FBgn0028554	0.000137403	0.0232958		FBgn0032017	2.94042e-05	0.00308406		FBgn0032127	2.36368e-05	0.00526315
FBgn0261064	3.47263e-06	0.0109113		FBgn0000355	1.49615e-06	0.000295525						FBgn0052344	6.31625e-05	0.0166009		FBgn0033518	1.19282e-05	0.00624177		FBgn0259146	8.8384e-05	0.016836		FBgn0031883	0.000105971	0.0179667		FBgn0035692	3.09819e-06	0.000324954		FBgn0035694	1.5095e-05	0.00336117
FBgn0001259	2.07592e-06	0.00652269										FBgn0036754	6.04008e-05	0.0158751		FBgn0261987	9.13739e-06	0.00478139		FBgn0031777	7.07925e-05	0.013485		FBgn0261119	7.48198e-05	0.0126852						FBgn0086266	1.49279e-05	0.00332396
FBgn0260934	1.64445e-06	0.00516701										FBgn0035842	5.99503e-05	0.0157567		FBgn0040308	4.97298e-06	0.00260224		FBgn0015925	4.28178e-05	0.00815621		FBgn0040284	7.11436e-05	0.0120619						FBgn0000358	1.18074e-05	0.00262913
FBgn0014020	1.1461e-06	0.00360113										FBgn0032194	5.08633e-05	0.0133684		FBgn0263986	4.10748e-06	0.00214935		FBgn0032945	2.60685e-05	0.00496571		FBgn0027784	7.00568e-05	0.0118776						FBgn0032788	1.13353e-05	0.00252401
FBgn0039532	9.30578e-07	0.00292395										FBgn0032883	3.6664e-05	0.00963637						FBgn0037368	2.56483e-05	0.00488566		FBgn0032194	6.90147e-05	0.011701						FBgn0036690	9.88245e-06	0.0022005
FBgn0011726	8.6637e-07	0.0027222										FBgn0086895	3.65269e-05	0.00960033						FBgn0037708	2.55202e-05	0.00486126		FBgn0261790	6.86858e-05	0.0116452						FBgn0000357	7.74037e-06	0.00172353
FBgn0000658	5.30956e-07	0.00166831										FBgn0031631	3.31344e-05	0.00870868						FBgn0035537	1.65469e-05	0.00315196		FBgn0262601	6.80135e-05	0.0115312						FBgn0000356	2.31305e-06	0.000515042
FBgn0086898	2.93082e-07	0.000920886										FBgn0001986	3.29567e-05	0.00866197						FBgn0037435	1.50598e-05	0.00286869		FBgn0036487	6.12443e-05	0.0103835						FBgn0040949	2.19931e-06	0.000489714
FBgn0037671	1.24381e-07	0.000390814										FBgn0004556	3.28532e-05	0.00863478						FBgn0038090	1.41357e-05	0.00269265		FBgn0035675	5.9308e-05	0.0100553						FBgn0037405	1.92673e-06	0.000429019
												FBgn0033160	3.02112e-05	0.00794037						FBgn0028707	1.05653e-05	0.00201254		FBgn0003741	5.92542e-05	0.0100461						FBgn0032789	1.8513e-06	0.000412225
												FBgn0010220	2.62786e-05	0.00690677						FBgn0034748	7.84031e-06	0.00149347		FBgn0039977	5.2086e-05	0.00883082						FBgn0000355	1.25874e-06	0.000280279
												FBgn0032919	1.75057e-05	0.00460101						FBgn0034422	4.48019e-06	0.000853416		FBgn0086895	4.89755e-05	0.00830346
												FBgn0003261	1.73953e-05	0.00457198										FBgn0033089	4.6075e-05	0.00781171
												FBgn0014189	1.71431e-05	0.00450571										FBgn0031631	4.4418e-05	0.00753077
												FBgn0021995	1.65392e-05	0.00434698										FBgn0036915	4.35662e-05	0.00738636
												FBgn0086444	1.60836e-05	0.00422724										FBgn0031628	4.15681e-05	0.00704758
												FBgn0004419	1.51184e-05	0.00397355										FBgn0022943	4.12473e-05	0.0069932
												FBgn0037561	1.43226e-05	0.00376438										FBgn0033160	3.97774e-05	0.00674399
												FBgn0037549	1.29452e-05	0.00340236										FBgn0036314	3.79986e-05	0.0064424
												FBgn0037573	1.0384e-05	0.00272923										FBgn0031493	3.77235e-05	0.00639576
																								FBgn0034564	2.73585e-05	0.00463845
																								FBgn0014189	2.37706e-05	0.00403015
																								FBgn0033339	2.34529e-05	0.00397628
																								FBgn0036277	2.10259e-05	0.0035648
																								FBgn0086444	2.07297e-05	0.00351458
																								FBgn0261872	1.49011e-05	0.00252638
																								FBgn0014366	1.42561e-05	0.00241702
																								FBgn0038927	1.18047e-05	0.00200141
																								FBgn0261789	1.11989e-05	0.0018987
																								FBgn0017457	7.75522e-06	0.00131484
																								FBgn0261067	5.28587e-06	0.000896183
																								FBgn0039626	4.97926e-06	0.0008442
																								FBgn0035271	3.88867e-06	0.000659298
																								FBgn0086683	8.72058e-07	0.000147851

## Sheet: Viability benign
GO:0007498				GO:0004364				GO:0005669				GO:0030176
Gene	Hf per SNP	Relative Hf per SNP		Gene	Hf per SNP	Relative Hf per SNP		Gene	Hf per SNP	Relative Hf per SNP		Gene	Hf per SNP	Relative Hf per SNP
FBgn0011656	2.28199e-05	0.113135		FBgn0010226	0.00613778	0.561339		FBgn0011291	0.00243428	0.183982		FBgn0010591	0.00279473	0.454833
FBgn0035533	1.91907e-05	0.0951428		FBgn0035904	0.0008502	0.0777562		FBgn0037981	0.00223858	0.16919		FBgn0260960	0.00195927	0.318866
FBgn0033652	1.90191e-05	0.094292		FBgn0034354	0.00079822	0.0730023		FBgn0010355	0.00131324	0.0992536		FBgn0034141	0.000420239	0.0683925
FBgn0261836	1.63628e-05	0.0811226		FBgn0035907	0.00058581	0.0535761		FBgn0028398	0.00111129	0.0839907		FBgn0259933	0.000384884	0.0626387
FBgn0086906	1.26509e-05	0.0627203		FBgn0063495	0.000361154	0.0330298		FBgn0010287	0.00105475	0.079717		FBgn0025700	0.000246983	0.0401958
FBgn0010389	1.09315e-05	0.0541957		FBgn0086348	0.000329893	0.0301708		FBgn0010280	0.000767298	0.0579919		FBgn0034270	0.000125114	0.0203619
FBgn0000490	6.40208e-06	0.03174		FBgn0050000	0.00029032	0.0265516		FBgn0010356	0.000724954	0.0547915		FBgn0038438	0.000110155	0.0179274
FBgn0003149	5.82735e-06	0.0288906		FBgn0063492	0.000164146	0.0150122		FBgn0003687	0.000600973	0.0454212		FBgn0011297	8.42404e-05	0.0137099
FBgn0004133	5.56911e-06	0.0276103		FBgn0050005	0.000158494	0.0144953		FBgn0011569	0.000486721	0.036786		FBgn0029121	1.88917e-05	0.00307457
FBgn0000463	5.46898e-06	0.0271139		FBgn0038029	0.000149604	0.0136822		FBgn0026324	0.000471464	0.0356329
FBgn0004914	5.33608e-06	0.026455		FBgn0250732	0.000146494	0.0133978		FBgn0026262	0.000333477	0.025204
FBgn0040505	5.23139e-06	0.025936		FBgn0063493	0.000127071	0.0116214		FBgn0031873	0.000332274	0.025113
FBgn0020299	4.93252e-06	0.0244542		FBgn0063498	0.000117234	0.0107218		FBgn0026441	0.000305953	0.0231237
FBgn0003310	4.25513e-06	0.0210959		FBgn0010042	0.000104364	0.00954475		FBgn0024909	0.000203649	0.0153917
FBgn0002526	3.75052e-06	0.0185942		FBgn0033817	9.68235e-05	0.00885512		FBgn0011290	0.000191779	0.0144946
FBgn0000064	3.66195e-06	0.0181551		FBgn0063499	8.35166e-05	0.00763813		FBgn0011836	0.000189459	0.0143192
FBgn0003900	2.9336e-06	0.0145441		FBgn0063491	8.12178e-05	0.00742789		FBgn0031623	0.000170744	0.0129047
FBgn0004919	2.73224e-06	0.0135458		FBgn0010043	4.95952e-05	0.00453579		FBgn0010417	0.000103085	0.0077911
FBgn0010223	2.66023e-06	0.0131888		FBgn0010040	4.84204e-05	0.00442835		FBgn0032847	0.000101421	0.00766531
FBgn0002932	2.58424e-06	0.0128121		FBgn0063497	4.40718e-05	0.00403065		FBgn0041103	6.63461e-05	0.0050144
FBgn0086347	2.54234e-06	0.0126043		FBgn0037696	4.14318e-05	0.0037892		FBgn0014342	2.93915e-05	0.00222139
FBgn0003117	2.37765e-06	0.0117878		FBgn0037697	4.11666e-05	0.00376494
FBgn0004606	2.3499e-06	0.0116502		FBgn0010041	2.81242e-05	0.00257214
FBgn0004110	2.34504e-06	0.0116262		FBgn0038020	2.56272e-05	0.00234377
FBgn0004009	2.23572e-06	0.0110842		FBgn0034335	1.99161e-05	0.00182146
FBgn0000320	2.11719e-06	0.0104965		FBgn0033381	1.76988e-05	0.00161867
FBgn0264491	2.00471e-06	0.00993887		FBgn0063494	1.56382e-05	0.00143021
FBgn0034137	1.94701e-06	0.00965281		FBgn0063496	8.81473e-06	0.000806163
FBgn0000180	1.86899e-06	0.00926602		FBgn0042206	7.24159e-06	0.00066229
FBgn0033988	1.75468e-06	0.00869926		FBgn0027590	4.08611e-06	0.000373701
FBgn0032731	1.68021e-06	0.00833006
FBgn0264489	1.67491e-06	0.00830381
FBgn0033649	1.64689e-06	0.0081649
FBgn0260632	1.58537e-06	0.0078599
FBgn0263118	1.34025e-06	0.00664464
FBgn0004644	1.28887e-06	0.00638992
FBgn0035917	1.27303e-06	0.00631138
FBgn0010246	9.38376e-07	0.00465224
FBgn0000591	6.25446e-07	0.00310081
FBgn0003448	5.89412e-07	0.00292216
FBgn0005592	5.86386e-07	0.00290716
FBgn0005666	5.49372e-07	0.00272365
FBgn0033860	5.45606e-07	0.00270498
FBgn0026562	5.39852e-07	0.00267645
FBgn0028519	4.41305e-07	0.00218789
FBgn0033215	4.21298e-07	0.00208869
FBgn0028543	3.91601e-07	0.00194146
FBgn0032869	3.10451e-07	0.00153914
FBgn0036029	2.98366e-07	0.00147923
FBgn0014380	2.27847e-07	0.00112961
FBgn0002772	2.03274e-07	0.00100778
FBgn0003525	1.93318e-07	0.000958422
FBgn0004862	1.7814e-07	0.000883177
FBgn0039800	1.62559e-07	0.000805927
FBgn0038292	1.1559e-07	0.000573065
FBgn0027364	3.28303e-08	0.000162764

## Sheet: Viability stress
GO:0000077				GO:0016791				GO:0030246
Gene	Hf per SNP	Relative Hf per SNP		Gene	Hf per SNP	Relative Hf per SNP		Gene	Hf per SNP	Relative Hf per SNP
FBgn0038118	0.00111695	0.642487		FBgn0036844	0.00274542	0.639998		FBgn0035199	8.17927e-05	0.147974
FBgn0020238	0.000409458	0.235528		FBgn0259985	0.000390462	0.0910226		FBgn0260660	5.64219e-05	0.102075
FBgn0026417	9.13115e-05	0.052524		FBgn0016078	0.000388588	0.0905856		FBgn0261258	3.89531e-05	0.0704712
FBgn0261278	6.88579e-05	0.0396083		FBgn0036760	0.000375502	0.087535		FBgn0040099	3.88564e-05	0.0702963
FBgn0002901	1.43293e-05	0.00824249		FBgn0052487	8.22034e-05	0.0191628		FBgn0026616	3.56988e-05	0.0645838
FBgn0260985	1.10795e-05	0.00637314		FBgn0035426	8.07289e-05	0.0188191		FBgn0031571	2.34614e-05	0.0424448
FBgn0050085	9.87317e-06	0.00567923		FBgn0032032	6.71681e-05	0.0156579		FBgn0031879	2.27428e-05	0.0411447
FBgn0025807	6.43322e-06	0.00370051		FBgn0034713	6.30546e-05	0.014699		FBgn0029167	1.95006e-05	0.0352792
FBgn0019686	4.69189e-06	0.00269886		FBgn0033322	3.35606e-05	0.00782347		FBgn0032069	1.83971e-05	0.0332828
FBgn0026778	3.7499e-06	0.00215701		FBgn0036556	2.8599e-05	0.00666686		FBgn0035236	1.75473e-05	0.0317454
FBgn0011474	1.74145e-06	0.00100171		FBgn0036759	1.91697e-05	0.00446874		FBgn0034066	1.68715e-05	0.0305227
				FBgn0052488	1.52759e-05	0.00356104		FBgn0032253	1.50073e-05	0.0271501
								FBgn0028540	1.09553e-05	0.0198196
								FBgn0031273	1.08691e-05	0.0196635
								FBgn0032067	1.05541e-05	0.0190937
								FBgn0262357	9.66211e-06	0.01748
								FBgn0027611	9.55905e-06	0.0172936
								FBgn0031918	8.36518e-06	0.0151337
								FBgn0031289	6.8668e-06	0.0124229
								FBgn0032066	6.57438e-06	0.0118939
								FBgn0032068	6.46007e-06	0.0116871
								FBgn0016675	6.32543e-06	0.0114435
								FBgn0031629	5.15454e-06	0.00932523
								FBgn0040102	5.0678e-06	0.00916831
								FBgn0054033	4.65038e-06	0.00841313
								FBgn0033313	4.01413e-06	0.00726209
								FBgn0035031	3.89052e-06	0.00703845
								FBgn0032848	3.55843e-06	0.00643766
								FBgn0262720	3.31845e-06	0.00600351
								FBgn0034318	2.7736e-06	0.00501781
								FBgn0015229	2.73103e-06	0.00494079
								FBgn0043783	2.52513e-06	0.00456828
								FBgn0032372	2.41855e-06	0.00437548
								FBgn0040098	2.40858e-06	0.00435743
								FBgn0040106	2.37849e-06	0.004303
								FBgn0040093	2.32206e-06	0.00420091
								FBgn0040104	2.28967e-06	0.0041423
								FBgn0040097	2.13026e-06	0.00385391
								FBgn0035679	2.02752e-06	0.00366805
								FBgn0052226	1.81952e-06	0.00329174
								FBgn0038017	1.70946e-06	0.00309264
								FBgn0034317	1.67098e-06	0.00302302
								FBgn0039580	1.64875e-06	0.0029828
								FBgn0033482	1.5742e-06	0.00284793
								FBgn0040092	1.45055e-06	0.00262424
								FBgn0038315	1.4096e-06	0.00255015
								FBgn0040503	1.40149e-06	0.00253547
								FBgn0038419	1.3831e-06	0.00250221
								FBgn0031213	1.36811e-06	0.00247509
								FBgn0033301	1.11626e-06	0.00201945
								FBgn0040096	1.10508e-06	0.00199923
								FBgn0052445	1.07018e-06	0.0019361
								FBgn0034365	9.95939e-07	0.00180178
								FBgn0031373	9.92491e-07	0.00179555
								FBgn0264341	9.31164e-07	0.0016846
								FBgn0032770	8.19349e-07	0.00148231
								FBgn0015583	8.17888e-07	0.00147966
								FBgn0011740	7.9007e-07	0.00142934
								FBgn0033050	7.59376e-07	0.00137381
								FBgn0040107	6.18236e-07	0.00111847
								FBgn0037240	4.88893e-07	0.000884471
								FBgn0033067	3.88235e-07	0.000702367
								FBgn0031910	3.67137e-07	0.000664198
								FBgn0039639	3.31297e-07	0.000599359
								FBgn0040502	2.83208e-07	0.000512359
								FBgn0034511	2.78465e-07	0.000503779
								FBgn0259230	6.12248e-08	0.000110764
